# Supplementary material for: Predicting COVID-19 cases in Belo Horizonte—Brazil taking into account mobility and vaccination issues
Source: PLoS One. 2024 Feb 23;19(2):e0269515. doi: 10.1371/journal.pone.0269515 (PMC10889860; doi:10.1371/journal.pone.0269515)
Supplement: S1 File — (ZIP) [file pone.0269515.s001.zip]

Archive with 20 entries (19 files):
- files/
- __MACOSX/._files
- files/plot-mobility.tex
- __MACOSX/files/._plot-mobility.tex
- files/vaccination.tex
- __MACOSX/files/._vaccination.tex
- files/model_diagram.tex
- __MACOSX/files/._model_diagram.tex
- files/results.tex
- __MACOSX/files/._results.tex
- files/google-mobility.tex
- __MACOSX/files/._google-mobility.tex
- files/results_vaccination.tex
- __MACOSX/files/._results_vaccination.tex
- files/plot-real-cases.tex
- __MACOSX/files/._plot-real-cases.tex
- files/introduction.tex
- __MACOSX/files/._introduction.tex
- files/acf_pacf_plot.tex
- __MACOSX/files/._acf_pacf_plot.tex
