# Supplementary material for: Predicting COVID-19 cases in Belo Horizonte—Brazil taking into account mobility and vaccination issues
Source: PLoS One. 2024 Feb 23;19(2):e0269515. doi: 10.1371/journal.pone.0269515 (PMC10889860; doi:10.1371/journal.pone.0269515)
Supplement: S1 File — (ZIP) [file pone.0269515.s001.zip › files/vaccination.tex]

\begin{figure}[h]

\begin{center}
\begin{tabular}{c}
\begin{tikzpicture}
\begin{axis}[%yticklabels={,,},
    width=0.75\textwidth,
    height=0.4\textwidth,
    date coordinates in=x,
   % xticklabel={\day-\month-\year},
    x tick label style={rotate=45,anchor=north east},
    table/col sep       = comma,
    date ZERO           = 2021-03-01,
    grid=both,
    enlarge x limits=false,
    %xlabel={Date (day-month-year)},
    ylabel={Value},
   xticklabel={\month-\day-\year},
]
            \addplot[red, mark=none] table[x=date, y=dose1] {./data/shots.txt};
            \addlegendentry{Shot 1}
            \addplot[blue, mark=none] table[x=date, y=dose2] {./data/shots.txt};
            \addlegendentry{Shot 2}
        \end{axis}
%        \end{scope}
\end{tikzpicture}
\\
Source: Belo Horizonte´s Municipal Health Secretariat (2021)
\end{tabular}
\end{center}
\caption{Evolution of first and second shots of COVID-19 vaccination in Belo Horizonte, Brazil (January 25th to December 03rd 2021) 
}
\label{fig:shots}
\end{figure}
