# Supplementary material for: Predicting COVID-19 cases in Belo Horizonte—Brazil taking into account mobility and vaccination issues
Source: PLoS One. 2024 Feb 23;19(2):e0269515. doi: 10.1371/journal.pone.0269515 (PMC10889860; doi:10.1371/journal.pone.0269515)
Supplement: S1 File — (ZIP) [file pone.0269515.s001.zip › files/model_diagram.tex]

\begin{figure}[h]
% Alterar espaçamentos antes e depois do caption
\setlength{\abovecaptionskip}{0pt}
\setlength{\belowcaptionskip}{0pt}
% Caption

\centering
\includegraphics[scale=0.3]{./img/diagram.jpg}
% Caption centralizada
\captionsetup{justification=centering}
\caption[Architectural diagram of the proposed model. ]{Architectural diagram of the proposed model. }
\label{fig:diagram}
\end{figure}
