# Supplementary material for: Predicting COVID-19 cases in Belo Horizonte—Brazil taking into account mobility and vaccination issues
Source: PLoS One. 2024 Feb 23;19(2):e0269515. doi: 10.1371/journal.pone.0269515 (PMC10889860; doi:10.1371/journal.pone.0269515)
Supplement: S1 File — (ZIP) [file pone.0269515.s001.zip › files/google-mobility.tex]

\begin{figure}[h]

\begin{center}
\begin{tabular}{c}
\begin{tikzpicture}
\begin{axis}[%yticklabels={,,},
    width=0.75\textwidth,
    height=0.4\textwidth,
    date coordinates in=x,
    %xticklabel={\day-\month-\year},
    x tick label style={rotate=45,anchor=north east},
    table/col sep       = comma,
    date ZERO           = 2021-03-01,
    grid=both,
    enlarge x limits=false,
    %xlabel={Date (day-month-year)},
    ylabel={Value},
    legend pos=outer north east,
    xticklabel={\month-\day-\year},
%    xticklabel={%
%        \ifcsdef{Tick Used \tick}{}{%
%            \tick%
%            \csxdef{Tick Used \tick}{}%
%        }%
%    },  
]


            \addplot[red, mark=none] table[x=date, y=recreation] {./data/forecast_covid_19_BH_recreation.txt};
            \addlegendentry{Recreation}
            \addplot[blue, mark=none] table[x=date, y=parks] {./data/forecast_covid_19_BH_parks.txt};
            \addlegendentry{Parks}
            \addplot[green, mark=none] table[x=date, y=pharmacy]
            {./data/forecast_covid_19_BH_pharmacy.txt};
            \addlegendentry{Pharmacy}
            \addplot[black, mark=none] table[x=date, y=transit_station] {./data/forecast_covid_19_BH_transit_station.txt};     
            \addlegendentry{Transit station}
        \end{axis}
%        \end{scope}
\end{tikzpicture}
\\
Source: Google Community Mobility Reports (2021)
\end{tabular}
\end{center}
\caption{Google Mobility prediction data for Belo Horizonte.}
\label{fig:mobility_prediction}

\end{figure}
