# Supplementary material for: Predicting COVID-19 cases in Belo Horizonte—Brazil taking into account mobility and vaccination issues
Source: PLoS One. 2024 Feb 23;19(2):e0269515. doi: 10.1371/journal.pone.0269515 (PMC10889860; doi:10.1371/journal.pone.0269515)
Supplement: S1 File — (ZIP) [file pone.0269515.s001.zip › files/results_vaccination.tex]

%\begin{scope}[xshift=5.6cm,yshift=-5.9cm,yscale=0.68,xscale=0.42] 

\begin{figure}[h]
\begin{tikzpicture}
\begin{axis}[%yticklabels={,,},
    legend style={row sep=9pt,text depth=3.5mm,inner ysep=5pt},
    width=0.70\textwidth,
    height=0.4\textwidth,
    date coordinates in=x,
    %xticklabel={\day-\month-\year},
    x tick label style={rotate=45,anchor=north east},
    table/col sep       = comma,
    date ZERO           = 2021-06-06,
    grid=both,
    enlarge x limits=false,
    %xlabel={Date (day-month-year)},
    ylabel={Value},
    legend pos=outer north east,
    xticklabel={\month-\day-\year},
%    xticklabel={%
%        \ifcsdef{Tick Used \tick}{}{%
%            \tick%
%            \csxdef{Tick Used \tick}{}%
%        }%
%    },  
]
            \addplot[orange, mark=none] table[x=date, y=real_Cases] {./data/cases_covid_19_bh_vacc_range2.txt};
            \addlegendentry{\parbox{3cm}{Real occurrences}}
            \addplot[red, mark=none] table[x=date, y=predicted_cases] {./data/forecast_covid_19_BH_vacc.txt};
            \addlegendentry{\parbox{3cm}{Predicted cases Vaccination}}
            \addplot[blue, mark=none] table[x=date, y=predicted_cases] {./data/forecast_covid_19_BH_mob_vac.txt};
            \addlegendentry{\parbox{3cm}{Predicted cases Vaccination + Mobility}}
            

%            \addplot[black, mark=none] table[x=date, y=real_cases] {./data/cases_covid_19_BH.txt};               
            %\addplot[red, mark=none] table[x=t, y=y] {\pathtodir/data.tex};
    %        \addplot[black, mark=none] table[x=t,y=z] {\pathtodir/data-mobility.tex};
        \end{axis}
%        \end{scope}
\end{tikzpicture}

\caption{Prediction of COVID-19 infection cases taking into vaccination issues.}
\label{fig:infection_vaccination}

\end{figure}
