# Supplementary material for: Predicting COVID-19 cases in Belo Horizonte—Brazil taking into account mobility and vaccination issues
Source: PLoS One. 2024 Feb 23;19(2):e0269515. doi: 10.1371/journal.pone.0269515 (PMC10889860; doi:10.1371/journal.pone.0269515)
Supplement: S1 File — (ZIP) [file pone.0269515.s001.zip › files/introduction.tex]

\section*{Introduction}


%The outbreak of Coronavirus disease (COVID-19) caused by the SARS-CoV-2 leaded to serious health, economic, and social challenges worldwide. Public health and social measures were implemented across the globe to suppress SARS-CoV-2 transmission and reduce mortality and morbidity from COVID-19, such as physical distancing measures that affect human mobility~\cite{giovanna1}

%The first case of COVID-19 confirmed in Brazil was on 25 February 2020 according to~\cite{giovanna2} when a man from São Paulo tested positive for the virus. The disease spread to every federative unit of Brazil, and the first case in Belo Horizonte, Minas Gerais, Brazil was confirmed on 21 March??. On June 16, 2021, XXX infections and XXXX deaths were notified in Belo Horizonte. Since the first reported case, public health policies and social distancing measures have been adopted to limit the number of infections and deaths. Therefore, the impact of human mobility upon the dissemination of COVID-19 cases need to be evaluated. Additionally, the development of indicators to estimate future cases of COVID-19 in urban centers could be contribute for suppress virus transmission such as SARS-CoV-2.

%In this context, the aim of the present study was to evaluate the evolution of COVID-19 cases and deaths in Belo Horizonte, and the influence of local public health policy, such as social distancing, affected the dissemination of COVID-19. Based on public health policy and human mobility indicators can estimate future COVID-19 cases.


The outbreak of Coronavirus disease (COVID-19) caused by the SARS-CoV-2 led to serious health, economic, and social challenges worldwide. In terms of number of infections, in December 2021, 273 million cases and 5,3 million deaths have been officially reported worldwide~\cite{JH21}. Public health and social measures were implemented across the globe to suppress SARS-CoV-2 transmission and reduce mortality and morbidity from COVID-19, such as physical distancing measures that affect human mobility. The first case of COVID-19 confirmed in Brazil was on 25 February 2020 when a man from São Paulo tested positive for the virus. The first case in Belo Horizonte, Minas Gerais, Brazil was confirmed on March 21 2020, and the disease spread to the first quarter of 2021 in every federative unit of Brazil. Belo Horizonte is the sixth-largest city in Brazil, with a population of around 2.52 million commanding a metropolitan area with over 6 milion people, which is part of an important economic triangle in the Brazilian Southeast region. By June 16, 2021, 224,976 infections and 5,487 deaths had been  notified in Belo Horizonte. Since the first reported case, public health policies and social distancing measures have been adopted to limit the number of infections and deaths. Social distancing \cite{Kissler2020.03.22.20041079} may be seen as is a primary and, in many cases, a necessary measure in combating virus dissemination.


%Therefore, a lower population mobility may yield to a lesser spread of the disease in the community. Considering population mobility as an essential factor for contagion spread, modeling the pandemic dynamics through mobility data has been shown to be efficient and provide valuable insights to guide public service policies. For example, one of the earliest developments in this direction was performed by Kraemer et al.~\cite{doi:10.1126/science.abb4218}, 


Therefore, the impact of human mobility upon the dissemination of COVID-19 cases needs to be evaluated since it may help in stopping the virus dissemination. In this direction, several works were developed in order to study the impact of mobility~\cite{doi:10.1126/science.abb4218,21ufmg-sanur,doi:10.1126/science.aba9757}. Additionally, the development of indicators to estimate future cases of COVID-19 in urban centers could be used to suppress virus transmission such as SARS-CoV-2.


\correction{
The development of indicators to estimate future cases of COVID-19 could help health authorities to make decisions about mobility restrictions and strategies of social distancing, that could delay the  spread of the virus. Therefore, a good indicator of future cases could help achieving the best course of action and a better allocation of public heath resources. In the present study, by using mobility graph analysis it was possible to detect an increase in COVID-19 cases with increasing social mobility. However, changes that affect the behavior of the virus in the environment, such as mutations that make the virus more transmissible, vaccination that optimizes the immune response of the host making it less susceptible to infections, or periods of increased transmissibility that result in herd immunity are factors that may limit the development of indicators of future case based on mobility data.
}

In this context, the present study aims to evaluate the evolution of COVID-19 cases and deaths in Belo Horizonte, and the influence of local public health policy, such as the closing of establishments and commercial activities, upon the dissemination of COVID-19. Based on public health policy and human mobility indicators, we seek to estimate future COVID-19 cases.  In terms of Brazil, other works have studied the behaviour of the spreading of COVID-19 cases  between cities through mobile phone data~\cite{doi:10.1126/science.abd2161}, which may be seen  as a mobility strategy as well.

The main contributions of this work can be summarized as follows: (i) study of the impact of mobility for spreading the COVID-19 infections; (ii) study of the effect of vaccination on transmission of SARS-CoV-2; (iii) proposition of three models based on time-series analysis for predicting new COVID-19 infections; \correction{and (iv) inclusion of the exogenous mobility variable, which is predicted by using Prophet framework, into the new cases prediction model}. %Taking into account thesatisfactory results presented by ARIMA models~\cite{ALABDULRAZZAQ2021104509} for infection predictions, the proposed model is based on ARIMA model, for predicting infections, Prophet model, for prediction mobility.
