# Supplementary material for: Predicting COVID-19 cases in Belo Horizonte—Brazil taking into account mobility and vaccination issues
Source: PLoS One. 2024 Feb 23;19(2):e0269515. doi: 10.1371/journal.pone.0269515 (PMC10889860; doi:10.1371/journal.pone.0269515)
Supplement: S1 File — (ZIP) [file pone.0269515.s001.zip › files/acf_pacf_plot.tex]

\begin{figure}[h]

\begin{center}
\begin{tabular}{c}
\begin{tikzpicture}
\begin{axis}
[%%%%%%%%%%%%%%%%%%%%%%%%%%%%%%%%%%%
    width=0.75\textwidth,
    height=0.4\textwidth,
    %date coordinates in=x,
    %xticklabel={\day-\month-\year},
    %x tick label style={rotate=45,anchor=north east},
    table/col sep       = comma,
    grid=none,
    ymax = 1.3,    
    %date ZERO           = 2021-03-01,
    %grid=both,
    %enlarge x limits=false,
    %xlabel={Date (day-month-year)},
    %ylabel={Value},
    %legend pos=outer north east,
]%%%%%%%%%%%%%%%%%%%%%%%%%%%%%%%%%%%
            \addplot[ycomb,blue,line width=0.05cm, mark=*] table[x=lags, y=acf]{./data/acf.txt};
\draw[->,ultra thick] (0,0)--(28,0) node[right]{{}};     
\draw[->,ultra thick] (0,0)--(0,1.2) node[right]{{}};             
             %\addlegendentry{Au}
%\addplot[mark=*] coordinates {(1,2)} node[pin=45:{}]{} ;
\end{axis}
\end{tikzpicture} \\ (a) ACF \\ \\
\begin{tikzpicture}
\begin{axis}
[%%%%%%%%%%%%%%%%%%%%%%%%%%%%%%%%%%%
    width=0.75\textwidth,
    height=0.4\textwidth,
    %axis x line=middle,
    %date coordinates in=x,
    %xticklabel={\day-\month-\year},
    %x tick label style={rotate=45,anchor=north east},
    table/col sep       = comma,
    %date ZERO           = 2021-03-01,
    grid=none,
    ymax = 1.3,
    %enlarge x limits=false,
    %xlabel={Date (day-month-year)},
    %ylabel={Value},
    %legend pos=outer north east,
]%%%%%%%%%%%%%%%%%%%%%%%%%%%%%%%%%%%
            \addplot[ycomb,red,line width=0.05cm, mark=*] table[x=lags, y=pacf]{./data/pacf_plot.txt};
             %\addlegendentry{Au}
\draw[->,ultra thick] (0,0)--(28,0) node[right]{{}};     
\draw[->,ultra thick] (0,0)--(0,1.2) node[right]{{}};     
%\addplot[mark=*] coordinates {(1,2)} node[pin=45:{}]{} ;
\end{axis}
\end{tikzpicture}  \\ (b) PACF
\end{tabular}
\end{center}
\caption{ACF and PACF graphs for COVID-19 cases in Belo Horizonte, Brazil
}
\label{fig:acf_pacf}
\end{figure}
